# Supplementary material for: 4-{2-[2-(4-Formyl­phen­oxy)eth­oxy]eth­oxy}benzaldehyde
Source: Acta Crystallogr Sect E Struct Rep Online. 2011 May 25;67(Pt 6):o1503. doi: 10.1107/S1600536811018150 (PMC3120494; doi:10.1107/S1600536811018150)
Supplement: Supplementary file 2 [file e-67-o1503-Isup2.hkl]

# 
# h,k,l, Fc-squared, Fo-squared, sigma(Fo-squared) and status flag 
# 
data_I
_shelx_title ' A in C2' 
_shelx_refln_list_code          4 
_shelx_F_calc_maximum      108.23 
_exptl_crystal_F_000       332.00 
_reflns_d_resolution_high  0.6496 
 
loop_ 
 _symmetry_equiv_pos_as_xyz 
 'x, y, z' 
 '-x, y, -z' 
 'x+1/2, y+1/2, z' 
 '-x+1/2, y+1/2, -z' 
 
_cell_length_a    15.3090 
_cell_length_b     4.5653 
_cell_length_c    11.8332 
_cell_angle_alpha  90.000 
_cell_angle_beta  113.253 
_cell_angle_gamma  90.000 
 
_shelx_F_squared_multiplier     1.000 
 
loop_ 
 _refln_index_h 
 _refln_index_k 
 _refln_index_l 
 _refln_F_squared_calc 
 _refln_F_squared_meas 
 _refln_F_squared_sigma 
 _refln_observed_status 
   2   0   0      539.22      563.21     12.55 o 
   4   0   0     1167.35     1170.08     10.20 o 
   6   0   0        3.61        2.61      0.64 o 
   8   0   0     3220.75     3637.68     32.81 o 
  10   0   0      100.57      108.25      1.85 o 
  12   0   0      180.81      202.24      2.94 o 
  14   0   0       23.37       18.58      2.08 o 
  16   0   0        0.49        0.60      1.65 o 
  18   0   0       49.88       50.37      3.95 o 
  20   0   0        7.22        0.98      2.72 o 
   1   1   0      234.51      222.12      2.03 o 
   3   1   0     6155.93     6272.89     47.30 o 
   5   1   0     1514.82     1716.20     10.39 o 
   7   1   0      245.54      274.23      2.14 o 
   9   1   0      597.54      601.05      4.14 o 
  11   1   0      167.15      162.53      1.86 o 
  13   1   0       16.18       11.14      1.17 o 
  15   1   0      145.01      131.77      2.65 o 
  17   1   0       21.12       18.88      2.47 o 
  19   1   0       73.08       75.75      3.06 o 
   0   2   0      784.43      791.35      8.71 o 
   2   2   0       43.95       46.50      1.02 o 
   4   2   0      668.67      684.93      5.41 o 
   6   2   0      144.95      156.05      1.58 o 
   8   2   0       52.82       55.78      0.99 o 
  10   2   0       34.38       25.37      1.10 o 
  12   2   0      442.75      444.48      4.40 o 
  14   2   0      105.93      106.04      2.14 o 
  16   2   0        7.98        6.15      1.75 o 
  18   2   0       84.72       93.72      3.77 o 
  20   2   0       53.04       58.54      3.56 o 
   1   3   0       41.73       37.35      1.34 o 
   3   3   0      192.12      171.19      2.00 o 
   5   3   0       13.06       11.73      0.92 o 
   7   3   0      319.38      334.37      3.23 o 
   9   3   0      255.17      235.24      2.50 o 
  11   3   0        2.37        1.54      1.00 o 
  13   3   0       75.21       80.38      2.17 o 
  15   3   0      173.92      177.71      5.01 o 
  17   3   0      166.43      159.23      3.82 o 
  19   3   0        3.66        2.77      5.49 o 
   0   4   0       36.06       43.45      1.81 o 
   2   4   0      325.22      318.48      4.60 o 
   4   4   0      285.20      280.82      2.78 o 
   6   4   0      936.77      892.38      7.65 o 
   8   4   0       64.48       57.20      1.54 o 
  10   4   0        1.62        0.08      1.16 o 
  12   4   0        2.05        1.89      1.32 o 
  14   4   0       46.73       47.62      2.17 o 
  16   4   0       36.28       39.15      2.39 o 
   1   5   0       69.30       70.92      2.29 o 
   3   5   0      357.89      349.34      5.40 o 
   5   5   0       65.80       67.37      2.89 o 
   7   5   0       33.53       30.93      1.54 o 
   9   5   0       34.21       33.31      1.62 o 
  11   5   0       83.27       84.86      2.74 o 
  13   5   0       12.96        9.72      1.80 o 
  15   5   0       14.09        7.98      4.44 o 
   2   6   0       66.03       63.58      2.21 o 
   4   6   0        9.05        7.44      1.64 o 
   6   6   0      118.01      121.46      3.88 o 
   8   6   0       45.01       44.59      2.66 o 
  10   6   0       22.11       19.88      2.16 o 
 -22   0   1        1.54        3.31      4.83 o 
 -20   0   1        0.64        0.20      2.83 o 
 -18   0   1       95.05       79.65      4.13 o 
 -16   0   1       78.09       67.70      2.59 o 
 -14   0   1       40.45       45.31      1.87 o 
 -12   0   1       22.53       22.04      1.95 o 
 -10   0   1      198.60      250.17      2.97 o 
  -8   0   1     1887.45     2181.18     18.57 o 
  -6   0   1     1229.29     1291.34      9.86 o 
  -4   0   1       42.55       55.77      0.75 o 
  -2   0   1       99.46       85.42      5.80 o 
   2   0   1    11712.97    11569.86     90.24 o 
   4   0   1     3420.38     3649.55     31.95 o 
   6   0   1       24.60       31.97      1.40 o 
   8   0   1       23.88       22.77      1.08 o 
  10   0   1     1583.82     1671.30     15.56 o 
  12   0   1       68.64       69.65      1.85 o 
  14   0   1       26.87       32.11      1.87 o 
  16   0   1      222.14      213.15      5.55 o 
  18   0   1       48.85       51.43      3.95 o 
  20   0   1       19.06       21.69      5.07 o 
 -21   1   1      120.18      125.33     12.40 o 
 -19   1   1       18.31       15.55      4.08 o 
 -17   1   1        9.37       10.68      1.72 o 
 -15   1   1       53.33       49.62      1.78 o 
 -13   1   1      254.98      229.05      2.66 o 
 -11   1   1      218.43      251.07      2.30 o 
  -9   1   1      207.49      255.15      1.85 o 
  -7   1   1        2.22        1.93      0.39 o 
  -5   1   1      523.96      607.44      3.71 o 
  -3   1   1     7945.49     8258.33     79.44 o 
  -1   1   1     4612.74     4641.03     44.68 o 
   1   1   1     2026.02     2035.94     13.59 o 
   3   1   1      151.99      169.71      1.36 o 
   5   1   1     1081.26     1214.97      7.47 o 
   7   1   1     1624.91     1861.07     12.30 o 
   9   1   1      210.87      219.96      1.96 o 
  11   1   1      274.79      272.01      2.85 o 
  13   1   1      229.59      210.07      2.76 o 
  15   1   1       19.52       18.00      1.92 o 
  17   1   1       39.99       40.84      2.28 o 
  19   1   1       59.87       66.86      3.48 o 
 -20   2   1       46.73       47.79      3.36 o 
 -18   2   1       20.89       19.47      2.82 o 
 -16   2   1       14.75       14.96      1.93 o 
 -14   2   1        8.57        9.45      1.17 o 
 -12   2   1       97.94       92.44      1.60 o 
 -10   2   1       25.01       23.12      1.23 o 
  -8   2   1       45.40       46.76      0.98 o 
  -6   2   1      119.28      130.24      1.41 o 
  -4   2   1       84.57       88.55      1.46 o 
  -2   2   1      498.78      497.83      5.11 o 
   0   2   1       95.67       91.04      1.53 o 
   2   2   1       53.52       57.18      0.95 o 
   4   2   1     1414.51     1584.84     12.45 o 
   6   2   1      886.54      955.32      6.47 o 
   8   2   1        1.67        0.94      0.56 o 
  10   2   1      218.44      178.59      2.09 o 
  12   2   1      162.63      155.45      2.30 o 
  14   2   1      492.63      488.30      5.26 o 
  16   2   1       13.72       12.97      1.85 o 
  18   2   1       59.94       66.93      3.23 o 
  20   2   1      117.15      131.49      7.73 o 
 -19   3   1       16.66       15.08      3.08 o 
 -17   3   1      150.72      154.35      3.66 o 
 -15   3   1       95.76       93.52      4.42 o 
 -13   3   1       38.34       35.90      2.42 o 
 -11   3   1       97.82       93.29      1.88 o 
  -9   3   1      575.96      542.16      4.25 o 
  -7   3   1        9.76        7.38      1.04 o 
  -5   3   1       54.16       57.17      1.35 o 
  -3   3   1      111.51      120.87      1.71 o 
  -1   3   1      391.50      394.63      3.99 o 
   1   3   1      524.78      523.48      5.69 o 
   3   3   1        4.34        5.64      0.55 o 
   5   3   1       19.72       16.37      0.97 o 
   7   3   1      398.57      391.48      3.69 o 
   9   3   1       68.46       73.92      1.60 o 
  11   3   1        6.18        4.05      1.08 o 
  13   3   1        6.95        4.72      1.37 o 
  15   3   1      182.41      181.11      3.77 o 
  17   3   1        0.52        1.59      1.92 o 
 -18   4   1       85.56       81.10      3.95 o 
 -16   4   1       25.10       28.69      2.22 o 
 -14   4   1       43.31       47.24      2.12 o 
 -12   4   1      100.10       93.87      2.28 o 
 -10   4   1       72.56       75.07      1.78 o 
  -8   4   1       61.55       61.45      1.57 o 
  -6   4   1      296.70      285.16      3.09 o 
  -4   4   1      113.62      106.30      1.96 o 
  -2   4   1      337.07      318.70      3.81 o 
   0   4   1        3.31        1.86      1.18 o 
   2   4   1       52.56       55.62      2.61 o 
   4   4   1      181.71      176.73      2.00 o 
   6   4   1      206.01      196.26      2.52 o 
   8   4   1      158.02      143.38      2.32 o 
  10   4   1      127.82      121.07      2.50 o 
  12   4   1       13.53       13.58      1.69 o 
  14   4   1       29.33       27.70      2.26 o 
  16   4   1       44.38       47.83      6.32 o 
 -15   5   1        0.13       -2.36      2.69 o 
 -13   5   1        5.18        5.45      1.66 o 
 -11   5   1       31.79       27.79      1.90 o 
  -9   5   1       10.69        7.78      1.18 o 
  -7   5   1        9.14       10.17      1.18 o 
  -5   5   1      128.10      122.10      2.05 o 
  -3   5   1       94.41       88.98      2.38 o 
  -1   5   1       34.42       30.38      3.31 o 
   1   5   1       16.99       18.86      1.69 o 
   3   5   1      197.12      199.61      3.90 o 
   5   5   1      250.02      242.14      4.29 o 
   7   5   1       69.84       68.97      1.82 o 
   9   5   1        6.30        7.31      1.30 o 
  11   5   1       22.37       21.57      1.74 o 
  13   5   1      121.17      135.92      3.54 o 
 -10   6   1        7.58       11.23      2.02 o 
  -8   6   1       27.29       27.33      3.17 o 
  -6   6   1       13.29       12.15      1.95 o 
  -4   6   1        6.91        7.66      1.51 o 
   0   6   1      146.20      149.90      5.07 o 
   2   6   1       17.08       17.08      2.02 o 
   4   6   1       22.82       26.08      2.55 o 
   6   6   1       47.08       51.40      3.22 o 
   8   6   1      149.66      153.89      8.43 o 
  10   6   1       14.11       13.23      1.93 o 
 -22   0   2       82.15       99.57      7.20 o 
 -20   0   2        2.44        1.25      2.89 o 
 -18   0   2        6.30        4.46      3.58 o 
 -16   0   2      396.46      387.22      6.16 o 
 -14   0   2       83.39       78.06      2.04 o 
 -12   0   2       31.80       33.57      1.46 o 
 -10   0   2       36.70       38.46      1.21 o 
  -8   0   2      440.93      558.60      5.21 o 
  -6   0   2      261.23      304.79      2.97 o 
  -4   0   2      635.00      688.02      5.14 o 
  -2   0   2       91.88       88.31      1.28 o 
   0   0   2     3686.56     3610.02     40.30 o 
   2   0   2     1928.96     2090.03     14.64 o 
   4   0   2       13.74       17.61      0.82 o 
   6   0   2        6.89        2.09      0.73 o 
   8   0   2      188.08      173.10      2.19 o 
  10   0   2       59.36       59.98      1.57 o 
  12   0   2       82.98       83.66      1.91 o 
  14   0   2       28.15       27.87      1.92 o 
  16   0   2        3.28        1.14      1.99 o 
  18   0   2       48.40       43.33      5.44 o 
  20   0   2       91.70       90.16      5.58 o 
 -21   1   2       59.33       54.81      8.14 o 
 -19   1   2       13.35       13.63      2.91 o 
 -17   1   2       31.53       30.85      3.57 o 
 -15   1   2       20.55       19.51      1.42 o 
 -13   1   2      120.21      124.24      1.74 o 
 -11   1   2      526.30      561.00      4.02 o 
  -9   1   2      284.72      297.90      2.22 o 
  -7   1   2      491.05      529.95      3.34 o 
  -5   1   2      510.63      564.79      3.86 o 
  -3   1   2     6725.22     6978.06     54.35 o 
  -1   1   2     5454.06     5597.61     42.16 o 
   1   1   2      518.12      480.26      3.18 o 
   3   1   2     2324.26     2402.13     20.07 o 
   5   1   2       27.60       35.04      0.90 o 
   7   1   2      629.61      691.46      4.58 o 
   9   1   2       84.78       80.07      1.12 o 
  11   1   2      880.79      914.56      8.48 o 
  13   1   2      162.43      147.09      2.49 o 
  15   1   2       38.47       39.95      1.88 o 
  17   1   2        8.90        7.44      1.59 o 
  19   1   2       41.39       37.93      3.64 o 
 -20   2   2        8.66       12.53      2.95 o 
 -18   2   2        2.86       -0.25      1.91 o 
 -16   2   2       44.48       45.03      1.99 o 
 -14   2   2       46.08       48.39      1.93 o 
 -12   2   2      414.11      394.50      3.60 o 
 -10   2   2      197.89      192.37      1.99 o 
  -8   2   2       21.59       19.15      0.79 o 
  -6   2   2      951.31     1051.43      7.49 o 
  -4   2   2     2257.31     2488.13     18.94 o 
  -2   2   2      295.72      304.27      3.21 o 
   0   2   2      106.14      108.16      1.56 o 
   2   2   2      407.47      444.24      3.46 o 
   4   2   2      240.29      261.60      2.67 o 
   6   2   2      410.43      463.75      3.34 o 
   8   2   2       66.89       83.29      1.39 o 
  10   2   2      208.92      192.58      2.26 o 
  12   2   2      303.16      273.15      3.21 o 
  14   2   2      249.94      271.08      3.56 o 
  16   2   2       18.87       20.47      2.47 o 
  18   2   2      120.77      128.31      3.93 o 
 -19   3   2       18.58       24.89      3.09 o 
 -17   3   2       17.61       20.77      2.15 o 
 -15   3   2      165.74      165.50      3.17 o 
 -13   3   2       39.10       37.78      1.59 o 
 -11   3   2       18.90       17.43      1.21 o 
  -9   3   2      602.00      582.12      4.33 o 
  -7   3   2      560.87      535.28      4.33 o 
  -5   3   2       13.86       12.19      0.84 o 
  -3   3   2       59.50       65.24      1.42 o 
  -1   3   2      347.71      345.12      3.32 o 
   1   3   2      336.67      330.09      5.16 o 
   3   3   2       17.88       13.20      0.82 o 
   5   3   2       57.37       55.71      1.29 o 
   7   3   2       22.55       19.34      0.86 o 
   9   3   2      105.48       90.75      1.85 o 
  11   3   2       15.15       11.07      1.19 o 
  13   3   2       10.72       11.50      1.53 o 
  15   3   2       21.22       27.62      2.47 o 
  17   3   2      184.94      199.26      6.01 o 
 -18   4   2       48.70       49.37      4.17 o 
 -16   4   2       39.88       39.66      3.01 o 
 -14   4   2       41.75       39.84      2.42 o 
 -12   4   2       23.72       23.77      1.46 o 
 -10   4   2      123.75      125.61      2.25 o 
  -8   4   2       26.49       25.95      1.42 o 
  -6   4   2      151.89      147.57      2.05 o 
  -4   4   2      118.83      111.22      2.05 o 
  -2   4   2       11.47       11.02      1.18 o 
   0   4   2       14.87       14.98      2.32 o 
   2   4   2       18.14       18.14      1.50 o 
   4   4   2        9.56        8.83      0.98 o 
   6   4   2        1.62        3.35      0.95 o 
   8   4   2       56.97       53.54      1.64 o 
  10   4   2        1.22       -1.09      1.18 o 
  12   4   2        4.45        5.61      1.58 o 
  14   4   2       59.83       59.18      2.73 o 
  16   4   2       17.11       22.58      3.85 o 
 -15   5   2       19.70       17.86      4.26 o 
 -13   5   2       14.68       13.50      2.08 o 
 -11   5   2       20.28       20.44      1.83 o 
  -9   5   2        8.16        6.07      1.37 o 
  -7   5   2       20.96       19.43      1.49 o 
  -5   5   2      150.30      141.95      2.25 o 
  -3   5   2       92.50       86.26      1.97 o 
  -1   5   2       15.45       17.82      1.94 o 
   1   5   2       53.02       53.58      2.45 o 
   3   5   2      347.74      340.38      5.62 o 
   5   5   2      337.58      345.41      5.39 o 
   7   5   2       36.32       38.28      1.86 o 
   9   5   2       55.77       59.28      2.00 o 
  11   5   2        9.15        8.35      1.49 o 
  13   5   2       21.71       30.79      3.13 o 
 -12   6   2        2.50        0.28      2.06 o 
 -10   6   2        8.66        5.56      2.79 o 
  -8   6   2       36.58       36.88      1.76 o 
  -6   6   2       32.08       33.97      2.33 o 
  -4   6   2        2.42        1.68      1.31 o 
  -2   6   2       12.91       14.13      1.80 o 
   0   6   2        6.85        8.41      3.88 o 
   2   6   2      135.81      131.84      3.98 o 
   4   6   2       15.87       15.52      2.43 o 
   6   6   2       15.83       14.72      3.17 o 
   8   6   2       67.03       72.44      7.11 o 
  10   6   2       65.99       66.39      5.25 o 
 -22   0   3        1.98        6.91      3.33 o 
 -20   0   3        1.01       -3.64      3.64 o 
 -18   0   3       39.06       35.52      3.23 o 
 -16   0   3       46.94       44.46      2.40 o 
 -14   0   3       46.65       43.85      1.68 o 
 -12   0   3      149.71      152.64      2.15 o 
 -10   0   3      138.26      149.86      2.09 o 
  -8   0   3       57.91       65.72      1.35 o 
  -6   0   3      551.50      583.10      5.61 o 
  -4   0   3      290.79      285.94      3.45 o 
  -2   0   3      494.64      482.42      4.20 o 
   0   0   3        0.61        1.72      2.56 o 
   2   0   3       43.64       43.77      0.81 o 
   4   0   3       10.14       12.50      0.96 o 
   6   0   3       23.83       22.23      0.96 o 
   8   0   3      971.88      947.57      7.58 o 
  10   0   3      179.94      177.59      2.37 o 
  12   0   3       81.52       82.08      2.18 o 
  14   0   3        0.05       -1.45      1.45 o 
  16   0   3       72.65       77.40      4.47 o 
  18   0   3        4.67       12.19      3.47 o 
 -21   1   3       15.20       11.62      8.86 o 
 -19   1   3       36.18       34.66      2.86 o 
 -17   1   3       18.96       19.13      1.78 o 
 -15   1   3      193.12      184.45      2.75 o 
 -13   1   3        6.86        7.66      1.05 o 
 -11   1   3      169.14      181.45      1.70 o 
  -9   1   3       90.97       98.51      1.08 o 
  -7   1   3       34.12       38.86      0.82 o 
  -5   1   3      480.92      548.77      3.44 o 
  -3   1   3     3670.97     3942.69     25.11 o 
  -1   1   3     2871.94     2976.83     17.64 o 
   1   1   3      568.57      586.86      3.68 o 
   3   1   3      877.41      933.71      7.43 o 
   5   1   3       71.50       79.18      1.06 o 
   7   1   3       46.80       52.24      1.01 o 
   9   1   3      352.28      337.45      3.35 o 
  11   1   3      467.83      456.86      6.92 o 
  13   1   3       61.41       64.41      1.88 o 
  15   1   3       11.26       12.13      1.85 o 
  17   1   3       99.77      107.18      4.07 o 
  19   1   3       11.49        7.70      5.69 o 
 -20   2   3       61.24       68.17      5.41 o 
 -18   2   3        4.20        2.25      1.95 o 
 -16   2   3       64.55       61.93      2.18 o 
 -14   2   3      223.36      222.15      2.77 o 
 -12   2   3      412.42      379.08      3.50 o 
 -10   2   3      439.32      404.21      3.27 o 
  -8   2   3       63.04       61.70      1.10 o 
  -6   2   3     2443.25     2687.99     19.18 o 
  -4   2   3      330.56      347.65      3.83 o 
  -2   2   3     1035.00     1097.68      9.07 o 
   0   2   3      430.67      401.07      3.44 o 
   2   2   3      183.86      218.18      2.66 o 
   4   2   3      560.42      631.67      4.95 o 
   6   2   3      143.75      150.38      1.94 o 
   8   2   3       67.48       75.47      1.32 o 
  10   2   3        1.97        2.05      0.87 o 
  12   2   3       87.65       75.75      1.96 o 
  14   2   3       84.08       74.63      2.27 o 
  16   2   3       32.40       32.65      2.84 o 
  18   2   3        4.50        1.98      2.25 o 
 -19   3   3       22.71       27.93      2.76 o 
 -17   3   3       85.52       82.69      2.82 o 
 -15   3   3        1.88        1.43      1.38 o 
 -13   3   3       13.65       14.15      1.42 o 
 -11   3   3       33.26       33.45      1.61 o 
  -9   3   3      981.43      969.41      7.59 o 
  -7   3   3      570.01      578.35      5.09 o 
  -5   3   3        4.09        3.25      0.60 o 
  -3   3   3       91.88       94.79      1.68 o 
  -1   3   3      256.34      276.38      3.05 o 
   1   3   3       72.08       79.42      1.60 o 
   3   3   3       21.91       22.04      1.17 o 
   5   3   3       24.17       25.86      1.33 o 
   7   3   3       61.18       50.19      2.11 o 
   9   3   3      169.42      151.80      2.64 o 
  11   3   3       40.05       34.07      1.88 o 
  13   3   3        6.75        4.72      1.60 o 
  15   3   3       50.91       56.36      3.43 o 
  17   3   3      139.95      163.89      4.81 o 
 -18   4   3      143.10      150.68      4.62 o 
 -16   4   3        1.33        2.33      1.67 o 
 -14   4   3       17.90       19.20      1.70 o 
 -12   4   3        5.08        3.47      1.11 o 
 -10   4   3       33.13       36.94      1.68 o 
  -8   4   3        9.42        7.41      1.05 o 
  -6   4   3       16.11       17.68      1.13 o 
  -4   4   3       26.59       23.45      1.46 o 
  -2   4   3        1.21        1.68      0.90 o 
   0   4   3       79.59       75.02      2.09 o 
   2   4   3      164.39      162.74      2.66 o 
   4   4   3        1.07        0.77      0.86 o 
   6   4   3       34.83       36.76      1.60 o 
   8   4   3       13.01       13.45      1.34 o 
  10   4   3       16.40       18.42      1.63 o 
  12   4   3       14.94       14.69      2.01 o 
  14   4   3       52.38       57.31      5.50 o 
 -15   5   3        5.30        8.60      3.69 o 
 -13   5   3       30.63       31.69      2.41 o 
 -11   5   3        1.75        1.73      1.38 o 
  -9   5   3       10.41        9.93      1.20 o 
  -7   5   3       12.47       10.44      1.19 o 
  -5   5   3       21.67       20.82      1.51 o 
  -3   5   3       17.80       15.50      1.43 o 
  -1   5   3        5.88        4.77      1.66 o 
   1   5   3       34.70       35.46      2.73 o 
   3   5   3       12.06       16.37      4.92 o 
   5   5   3      281.27      272.16      4.89 o 
   7   5   3       38.50       37.03      1.83 o 
   9   5   3        8.53        8.20      1.35 o 
  11   5   3       21.03       21.20      2.15 o 
  13   5   3       26.14       34.81      5.96 o 
 -12   6   3        0.16       -0.06      2.15 o 
 -10   6   3       19.12       19.72      2.80 o 
  -8   6   3        2.89        3.39      1.27 o 
  -6   6   3        6.11        4.14      1.12 o 
  -4   6   3        1.92        0.78      1.19 o 
  -2   6   3       36.21       33.51      2.48 o 
   0   6   3      178.17      169.91      5.89 o 
   2   6   3       76.26       74.12      3.45 o 
   4   6   3        6.47        4.16      3.17 o 
   6   6   3       70.29       71.48      6.44 o 
   8   6   3       53.71       57.04      5.90 o 
 -22   0   4       25.13       36.53      6.24 o 
 -20   0   4       44.55       32.58      5.33 o 
 -18   0   4        6.19        7.34      4.00 o 
 -16   0   4        0.96       -0.44      1.52 o 
 -14   0   4       94.74       88.24      2.09 o 
 -12   0   4       19.75       19.67      1.09 o 
 -10   0   4        8.69        6.79      0.78 o 
  -8   0   4      328.34      354.18      3.77 o 
  -6   0   4       40.68       46.90      1.18 o 
  -4   0   4       78.75       88.59      1.22 o 
  -2   0   4     2381.52     2283.43     22.68 o 
   0   0   4     5696.62     5790.18     52.86 o 
   2   0   4      102.04      111.04      1.48 o 
   4   0   4      461.33      475.56      4.53 o 
   6   0   4      898.30      825.75      6.98 o 
   8   0   4     1274.65     1260.30     11.10 o 
  10   0   4       12.62       12.39      1.30 o 
  12   0   4       30.23       31.94      2.13 o 
  14   0   4      136.45      142.62      5.15 o 
  16   0   4       25.93       24.01      4.03 o 
  18   0   4       66.65       69.34      6.61 o 
 -21   1   4       52.53       52.33      4.06 o 
 -19   1   4       57.25       52.61      2.64 o 
 -17   1   4      100.21       99.82      2.30 o 
 -15   1   4      225.94      212.17      2.84 o 
 -13   1   4      447.15      439.08      3.77 o 
 -11   1   4      103.47      117.21      2.03 o 
  -9   1   4       14.81       18.47      0.74 o 
  -7   1   4      345.62      380.16      3.39 o 
  -5   1   4     2509.81     2741.89     18.17 o 
  -3   1   4       78.91       77.26      1.16 o 
  -1   1   4       92.32      101.11      1.09 o 
   1   1   4      788.43      846.35      5.44 o 
   3   1   4      428.17      516.57      4.70 o 
   5   1   4      517.95      530.18      3.75 o 
   7   1   4       26.62       27.56      0.95 o 
   9   1   4       88.57       84.29      1.68 o 
  11   1   4      230.02      220.79      2.64 o 
  13   1   4      173.17      178.36      2.77 o 
  15   1   4       50.82       51.92      2.61 o 
  17   1   4        0.89        1.36      3.56 o 
 -22   2   4        5.73        8.05      4.89 o 
 -20   2   4      159.23      159.76      9.85 o 
 -18   2   4       70.22       69.77      3.15 o 
 -16   2   4        1.61       -0.38      1.17 o 
 -14   2   4      269.81      271.11      3.81 o 
 -12   2   4     1109.52     1108.55      9.43 o 
 -10   2   4      903.30      870.99      6.90 o 
  -8   2   4       18.28       19.72      0.90 o 
  -6   2   4     1214.12     1280.41      9.99 o 
  -4   2   4     3348.93     3657.39     25.90 o 
  -2   2   4     1564.53     1582.45     13.98 o 
   0   2   4       76.40       83.66      1.38 o 
   2   2   4      366.63      349.34      3.86 o 
   4   2   4      680.25      697.40      5.46 o 
   6   2   4       69.31       71.57      1.21 o 
   8   2   4        1.21       -0.26      0.73 o 
  10   2   4       62.34       60.34      1.82 o 
  12   2   4        4.71        6.34      1.21 o 
  14   2   4       13.17       18.64      2.10 o 
  16   2   4       13.10        8.76      2.50 o 
 -19   3   4       21.50       18.09      2.67 o 
 -17   3   4      248.60      246.58      5.24 o 
 -15   3   4       32.85       34.00      1.93 o 
 -13   3   4       31.23       29.53      1.78 o 
 -11   3   4      100.70       96.27      1.74 o 
  -9   3   4      624.99      651.99      5.67 o 
  -7   3   4      552.96      577.31      4.98 o 
  -5   3   4       80.96       74.98      1.23 o 
  -3   3   4       10.55       10.77      0.82 o 
  -1   3   4      570.86      569.14      5.83 o 
   1   3   4      587.61      607.11      7.65 o 
   3   3   4       20.30       19.96      1.34 o 
   5   3   4       12.07        9.91      0.79 o 
   7   3   4      120.62      113.97      2.07 o 
   9   3   4       88.94       71.31      2.05 o 
  11   3   4       14.49        9.36      1.46 o 
  13   3   4       20.65       25.36      2.90 o 
  15   3   4       47.60       48.71      2.81 o 
 -18   4   4       26.14       27.13      4.43 o 
 -16   4   4       27.69       33.17      4.46 o 
 -14   4   4       80.64       76.99      2.26 o 
 -12   4   4       16.51       18.32      1.57 o 
 -10   4   4       63.02       64.75      1.78 o 
  -8   4   4      163.96      158.56      2.55 o 
  -6   4   4      137.41      128.12      2.12 o 
  -4   4   4        1.75        2.37      1.02 o 
  -2   4   4      149.66      152.69      2.32 o 
   0   4   4       91.46       89.07      1.79 o 
   2   4   4      367.16      344.61      4.16 o 
   4   4   4       79.75       80.50      1.96 o 
   6   4   4      143.02      137.93      3.07 o 
   8   4   4       75.51       68.27      2.04 o 
  10   4   4       86.41       87.61      2.43 o 
  12   4   4        8.76        4.57      2.40 o 
  14   4   4       79.19       91.70      3.63 o 
 -15   5   4        5.70        6.18      3.01 o 
 -13   5   4       39.54       35.89      2.41 o 
 -11   5   4      105.62      114.58      2.72 o 
  -9   5   4        5.90        5.16      1.25 o 
  -7   5   4        4.20        3.58      1.24 o 
  -5   5   4       84.44       78.24      2.62 o 
  -3   5   4       94.11       86.23      2.19 o 
  -1   5   4       16.86       14.26      2.29 o 
   1   5   4        1.35        3.65      2.21 o 
   3   5   4       50.42       51.36      4.19 o 
   5   5   4      188.13      184.19      3.20 o 
   7   5   4       24.25       22.89      1.83 o 
   9   5   4        4.76        4.22      1.56 o 
  11   5   4        6.83        6.98      2.14 o 
 -12   6   4        0.57       -1.67      1.92 o 
 -10   6   4       12.99       12.45      1.83 o 
  -8   6   4      124.39      124.18      3.46 o 
  -6   6   4       21.65       23.87      2.86 o 
  -4   6   4        4.89        6.74      1.69 o 
  -2   6   4        2.77        1.39      2.48 o 
   0   6   4       24.96       23.53      2.73 o 
   2   6   4       65.40       63.62      4.89 o 
   4   6   4        2.43        0.38      3.07 o 
   6   6   4        6.65        3.86      3.36 o 
   8   6   4        2.86        4.01      2.02 o 
 -22   0   5        1.58        4.37      4.62 o 
 -20   0   5        5.04        0.86      3.63 o 
 -18   0   5      109.53      100.26      3.85 o 
 -16   0   5       69.16       66.46      3.01 o 
 -14   0   5        2.64        1.68      1.07 o 
 -12   0   5       14.85       15.62      2.11 o 
 -10   0   5       31.29       29.67      1.13 o 
  -8   0   5       65.11       63.73      1.37 o 
  -6   0   5       30.13       36.58      1.26 o 
  -4   0   5     1072.24     1092.97      9.53 o 
  -2   0   5       66.76       76.93      1.54 o 
   0   0   5      593.81      570.83      7.75 o 
   2   0   5      410.53      455.64      5.11 o 
   4   0   5       17.19       11.25      0.86 o 
   6   0   5      123.46      116.01      1.87 o 
   8   0   5     1693.19     1659.06     15.68 o 
  10   0   5     1009.55     1002.46     12.16 o 
  12   0   5        3.51        4.66      1.76 o 
  14   0   5        4.25        7.03      2.88 o 
  16   0   5       67.64       79.12      6.41 o 
  18   0   5       48.94       63.58      7.13 o 
 -21   1   5       76.73       79.11      4.90 o 
 -19   1   5        7.04        7.57      1.76 o 
 -17   1   5        5.58        6.27      1.29 o 
 -15   1   5      211.62      212.83      2.67 o 
 -13   1   5     1031.84     1019.96      8.09 o 
 -11   1   5       66.79       67.42      1.19 o 
  -9   1   5      110.02      128.33      1.42 o 
  -7   1   5       22.66       19.20      0.80 o 
  -5   1   5     1116.56     1247.56      8.30 o 
  -3   1   5     1805.96     1958.56     13.85 o 
  -1   1   5      605.83      599.41      4.83 o 
   1   1   5       51.28       68.38      1.19 o 
   3   1   5      309.72      328.13      2.72 o 
   5   1   5     1242.83     1190.02      7.80 o 
   7   1   5      268.72      264.03      2.23 o 
   9   1   5       87.16       84.47      1.65 o 
  11   1   5      105.30      101.86      2.03 o 
  13   1   5       15.74       13.82      1.77 o 
  15   1   5       15.95       23.82      2.53 o 
  17   1   5        8.01        4.71      2.86 o 
 -22   2   5       44.06       54.65      6.44 o 
 -20   2   5       17.82       15.25      2.95 o 
 -18   2   5       88.93       86.15      4.23 o 
 -16   2   5       64.81       62.15      2.24 o 
 -14   2   5       33.40       35.04      2.36 o 
 -12   2   5      113.67      112.19      2.02 o 
 -10   2   5      964.32      930.58      8.14 o 
  -8   2   5      117.45      132.03      1.61 o 
  -6   2   5      174.31      172.20      2.02 o 
  -4   2   5     1439.82     1518.91     11.71 o 
  -2   2   5      342.91      375.44      2.81 o 
   0   2   5      530.70      555.42      4.25 o 
   2   2   5      418.20      387.65      3.06 o 
   4   2   5      127.80      116.61      1.90 o 
   6   2   5      174.30      167.87      1.89 o 
   8   2   5      170.43      174.56      2.09 o 
  10   2   5       18.42       17.28      1.43 o 
  12   2   5       21.34       20.74      1.65 o 
  14   2   5       89.42       85.14      3.07 o 
  16   2   5        6.77        8.22      2.49 o 
 -19   3   5       18.27       17.44      2.44 o 
 -17   3   5       16.29       18.77      2.19 o 
 -15   3   5      253.72      246.66      3.84 o 
 -13   3   5       88.02       76.33      2.17 o 
 -11   3   5       38.31       37.51      1.43 o 
  -9   3   5      141.44      135.09      2.04 o 
  -7   3   5     1639.63     1726.16     14.42 o 
  -5   3   5       93.71       96.02      1.87 o 
  -3   3   5      162.78      156.24      2.08 o 
  -1   3   5      465.21      427.22      4.46 o 
   1   3   5      628.07      632.54      6.76 o 
   3   3   5      214.30      211.82      2.97 o 
   5   3   5      100.71      101.50      2.17 o 
   7   3   5      125.59      107.72      2.10 o 
   9   3   5       54.83       54.65      2.05 o 
  11   3   5       72.02       77.43      2.70 o 
  13   3   5        0.52       -1.90      1.91 o 
  15   3   5       38.34       43.82      2.91 o 
 -18   4   5       11.53       12.86      2.23 o 
 -16   4   5       21.77       20.43      2.86 o 
 -14   4   5        0.20       -0.44      1.24 o 
 -12   4   5       73.96       77.17      2.25 o 
 -10   4   5      281.56      282.17      3.29 o 
  -8   4   5       34.41       32.02      1.43 o 
  -6   4   5      298.26      275.91      2.98 o 
  -4   4   5       52.49       53.15      1.52 o 
  -2   4   5      107.48      109.76      2.00 o 
   0   4   5       48.08       50.21      1.65 o 
   2   4   5      779.87      760.80      8.10 o 
   4   4   5      271.74      261.91      4.25 o 
   6   4   5       28.10       27.71      2.18 o 
   8   4   5       15.45       13.75      1.55 o 
  10   4   5       39.78       33.77      2.43 o 
  12   4   5      143.94      154.77      3.67 o 
  14   4   5       52.26       59.45      4.48 o 
 -15   5   5        3.44        3.74      2.18 o 
 -13   5   5       18.49       19.15      2.15 o 
 -11   5   5       13.35       13.30      1.51 o 
  -9   5   5       16.88       22.26      2.55 o 
  -7   5   5       11.38       10.05      1.44 o 
  -5   5   5        6.72        7.67      1.31 o 
  -3   5   5       60.86       50.35      2.86 o 
  -1   5   5        5.17        6.97      1.52 o 
   1   5   5        6.95        5.43      1.57 o 
   3   5   5       61.71       56.03      1.93 o 
   5   5   5       59.18       59.34      2.21 o 
   7   5   5       34.56       38.21      2.24 o 
   9   5   5       18.31       23.52      2.03 o 
  11   5   5       50.26       50.54      4.15 o 
 -12   6   5        5.26        2.61      3.20 o 
 -10   6   5        2.75        3.38      1.68 o 
  -8   6   5        3.88        3.05      1.39 o 
  -6   6   5       35.47       37.00      2.06 o 
  -4   6   5        9.31        8.09      2.12 o 
  -2   6   5       15.89       10.89      2.45 o 
   0   6   5        6.99        3.61      2.30 o 
   2   6   5       50.14       49.65      8.84 o 
   4   6   5        1.34       -0.10      3.28 o 
   6   6   5        6.30        5.26      2.47 o 
 -22   0   6       11.96        5.84      4.32 o 
 -20   0   6        7.49        8.97      3.88 o 
 -18   0   6       64.17       64.53      3.49 o 
 -16   0   6     1400.96     1375.74     18.14 o 
 -14   0   6      233.62      231.79      3.54 o 
 -12   0   6       29.44       29.59      1.36 o 
 -10   0   6      214.03      237.58      2.90 o 
  -8   0   6     1626.84     1773.63     19.03 o 
  -6   0   6      274.46      284.02      3.17 o 
  -4   0   6      315.41      291.68      3.34 o 
  -2   0   6        4.68       14.59      1.24 o 
   0   0   6     1980.20     2201.95     18.59 o 
   2   0   6      227.81      248.14      3.43 o 
   4   0   6       29.74       25.97      1.21 o 
   6   0   6      142.39      136.19      2.85 o 
   8   0   6      362.31      342.35      4.04 o 
  10   0   6       31.08       27.86      2.25 o 
  12   0   6       27.85       30.83      3.63 o 
  14   0   6       57.73       57.24      4.41 o 
  16   0   6       33.90       28.78      6.16 o 
 -21   1   6       37.30       33.75      3.89 o 
 -19   1   6        8.61        7.50      3.11 o 
 -17   1   6        5.50        2.91      1.26 o 
 -15   1   6      106.94       98.58      2.34 o 
 -13   1   6      528.64      510.16      4.45 o 
 -11   1   6      170.81      169.73      1.95 o 
  -9   1   6      324.80      347.18      3.03 o 
  -7   1   6       92.42       96.68      1.24 o 
  -5   1   6      314.00      329.49      2.59 o 
  -3   1   6     1585.20     1659.63     11.24 o 
  -1   1   6      850.36      865.42      6.41 o 
   1   1   6       30.10       29.19      1.09 o 
   3   1   6       34.88       35.45      1.42 o 
   5   1   6      366.82      351.44      2.93 o 
   7   1   6      657.99      635.53      5.24 o 
   9   1   6       54.52       56.43      1.66 o 
  11   1   6       62.38       62.53      2.15 o 
  13   1   6       16.93       18.97      2.22 o 
  15   1   6       99.38      109.41      4.29 o 
 -22   2   6        4.85        1.62      4.32 o 
 -20   2   6       24.99       20.14      2.69 o 
 -18   2   6       24.11       19.25      3.98 o 
 -16   2   6        1.39        0.24      1.22 o 
 -14   2   6        4.82        2.70      1.28 o 
 -12   2   6       49.49       45.88      1.70 o 
 -10   2   6       41.02       40.31      1.40 o 
  -8   2   6       79.28       82.16      1.50 o 
  -6   2   6      418.00      434.29      4.18 o 
  -4   2   6      134.25      115.41      1.53 o 
  -2   2   6      424.15      420.71      3.67 o 
   0   2   6      331.38      352.12      3.49 o 
   2   2   6      244.60      239.80      2.37 o 
   4   2   6      334.45      340.08      3.33 o 
   6   2   6      269.70      258.40      2.56 o 
   8   2   6       66.30       65.01      1.55 o 
  10   2   6       55.34       50.86      1.68 o 
  12   2   6      236.40      253.37      3.93 o 
  14   2   6        2.33       -0.78      2.26 o 
  16   2   6       51.16       47.35      5.39 o 
 -19   3   6        0.25        1.15      2.75 o 
 -17   3   6       16.35       13.89      1.97 o 
 -15   3   6       88.64       88.09      2.42 o 
 -13   3   6        5.91        3.77      1.24 o 
 -11   3   6       38.70       38.66      1.55 o 
  -9   3   6      483.98      436.27      4.14 o 
  -7   3   6      697.86      682.75      6.31 o 
  -5   3   6      154.36      167.50      2.22 o 
  -3   3   6      213.40      220.36      2.17 o 
  -1   3   6      623.00      625.44      5.66 o 
   1   3   6      765.33      741.72      9.09 o 
   3   3   6      311.63      306.46      5.14 o 
   5   3   6       84.52       84.69      1.94 o 
   7   3   6       50.73       49.05      1.79 o 
   9   3   6      301.73      294.32      4.23 o 
  11   3   6       52.23       58.46      2.27 o 
  13   3   6       54.25       52.41      2.64 o 
 -18   4   6       43.40       43.66      2.96 o 
 -16   4   6       32.75       31.67      2.30 o 
 -14   4   6       67.54       71.49      2.29 o 
 -12   4   6       92.82       89.69      2.33 o 
 -10   4   6      436.20      441.37      4.51 o 
  -8   4   6       90.12       95.39      1.88 o 
  -6   4   6      153.51      143.28      2.32 o 
  -4   4   6       31.07       26.62      1.44 o 
  -2   4   6      118.55      123.58      2.87 o 
   0   4   6       91.57       88.99      2.11 o 
   2   4   6       94.05       94.71      2.41 o 
   4   4   6      211.60      206.87      5.04 o 
   6   4   6      137.45      129.13      5.38 o 
   8   4   6       28.77       31.75      2.34 o 
  10   4   6       39.23       39.82      2.81 o 
  12   4   6       24.91       28.26      2.76 o 
 -15   5   6        3.52       -0.05      2.04 o 
 -13   5   6       27.07       26.61      2.49 o 
 -11   5   6       49.22       50.88      2.67 o 
  -9   5   6        4.71        6.29      1.54 o 
  -7   5   6        3.31        2.47      1.37 o 
  -5   5   6        7.73        8.64      1.40 o 
  -3   5   6       25.13       20.72      1.80 o 
  -1   5   6       13.07       14.34      1.29 o 
   1   5   6       14.43       15.98      2.19 o 
   3   5   6       64.49       66.81      2.43 o 
   5   5   6       13.13       12.12      1.72 o 
   7   5   6        2.65        5.46      1.67 o 
   9   5   6       11.15       11.63      2.17 o 
 -10   6   6        5.13        4.77      2.41 o 
  -8   6   6        0.39        0.30      1.72 o 
  -6   6   6        0.75       -0.17      1.44 o 
  -4   6   6        0.05        0.34      1.62 o 
  -2   6   6        0.69        4.87      3.17 o 
   0   6   6       26.28       29.59      4.25 o 
   2   6   6        4.69        3.28      3.51 o 
   4   6   6        3.84        5.66      2.44 o 
 -22   0   7       10.66       13.51      4.58 o 
 -20   0   7        7.01        9.01      3.87 o 
 -18   0   7      278.68      270.38      6.18 o 
 -16   0   7       64.40       65.22      2.75 o 
 -14   0   7      181.95      176.98      3.52 o 
 -12   0   7       73.59       81.90      1.95 o 
 -10   0   7      342.65      369.10      4.11 o 
  -8   0   7      316.32      320.78      3.58 o 
  -6   0   7     1108.55     1138.01     15.80 o 
  -4   0   7       48.31       36.23      1.28 o 
  -2   0   7       72.76       72.95      1.61 o 
   0   0   7      185.55      190.50      2.09 o 
   2   0   7       28.63       36.11      1.29 o 
   4   0   7       36.03       33.18      1.52 o 
   6   0   7        3.26        2.06      0.91 o 
   8   0   7        8.67        6.41      2.77 o 
  10   0   7       44.68       43.92      3.70 o 
  12   0   7        4.00       -2.47      2.74 o 
  14   0   7        3.39        5.43      4.41 o 
  16   0   7       55.13       56.27      6.54 o 
 -21   1   7       26.06       31.86      3.70 o 
 -19   1   7      136.32      132.56      3.76 o 
 -17   1   7       12.27       14.25      2.11 o 
 -15   1   7        9.95        9.26      0.99 o 
 -13   1   7      193.33      188.99      2.22 o 
 -11   1   7      257.89      264.38      2.75 o 
  -9   1   7      157.86      147.50      1.81 o 
  -7   1   7        5.92        5.62      0.92 o 
  -5   1   7       41.87       41.21      0.84 o 
  -3   1   7      649.06      670.23      5.35 o 
  -1   1   7      547.54      616.43      5.09 o 
   1   1   7       71.87       78.39      1.31 o 
   3   1   7      110.92       92.10      1.73 o 
   5   1   7      402.66      393.23      4.58 o 
   7   1   7      447.24      431.97      4.36 o 
   9   1   7       65.32       66.54      2.32 o 
  11   1   7      156.55      154.48      3.46 o 
  13   1   7       51.36       48.99      2.72 o 
  15   1   7       11.27       12.84      6.55 o 
 -22   2   7        8.51       12.74      5.04 o 
 -20   2   7        6.68        5.84      2.14 o 
 -18   2   7       13.73       11.85      2.61 o 
 -16   2   7        1.34       -0.19      1.27 o 
 -14   2   7       29.09       30.18      1.63 o 
 -12   2   7      138.03      126.76      2.32 o 
 -10   2   7       86.55       76.24      2.29 o 
  -8   2   7       79.14       82.06      1.56 o 
  -6   2   7      179.46      189.70      2.43 o 
  -4   2   7      263.82      272.23      2.49 o 
  -2   2   7      785.21      740.74      5.72 o 
   0   2   7       31.50       31.71      1.49 o 
   2   2   7       38.58       39.75      1.34 o 
   4   2   7      543.63      537.60      6.14 o 
   6   2   7       88.09       77.51      1.78 o 
   8   2   7      146.54      149.16      2.47 o 
  10   2   7       10.64       10.72      1.36 o 
  12   2   7       24.23       24.98      2.90 o 
  14   2   7       81.36       80.60      3.78 o 
 -19   3   7        1.76        1.00      2.16 o 
 -17   3   7       36.88       32.82      2.41 o 
 -15   3   7       70.13       72.20      2.43 o 
 -13   3   7       34.56       32.40      1.49 o 
 -11   3   7       25.32       20.23      1.38 o 
  -9   3   7       65.95       48.58      1.54 o 
  -7   3   7       65.52       51.39      1.66 o 
  -5   3   7      161.17      168.89      2.36 o 
  -3   3   7      104.05      106.48      1.50 o 
  -1   3   7      337.27      325.71      3.10 o 
   1   3   7      350.74      341.91      4.19 o 
   3   3   7       73.23       70.46      2.24 o 
   5   3   7      165.54      166.39      2.59 o 
   7   3   7       16.09       13.56      1.44 o 
   9   3   7       10.04        5.93      1.55 o 
  11   3   7       54.52       53.31      2.97 o 
  13   3   7       34.88       43.04      3.34 o 
 -18   4   7       38.02       31.09      4.27 o 
 -16   4   7        1.91        1.43      1.52 o 
 -14   4   7       60.48       62.34      2.27 o 
 -12   4   7       12.49        7.30      1.82 o 
 -10   4   7      157.97      149.35      2.82 o 
  -8   4   7      103.42       98.93      1.96 o 
  -6   4   7       53.74       47.47      1.58 o 
  -4   4   7      128.78      121.36      2.31 o 
  -2   4   7       24.49       26.98      1.94 o 
   0   4   7      143.12      141.78      2.88 o 
   2   4   7       12.40        9.83      1.48 o 
   4   4   7       42.00       44.83      2.36 o 
   6   4   7       27.79       22.86      2.44 o 
   8   4   7       10.30        8.40      2.41 o 
  10   4   7       32.33       41.41      3.47 o 
  12   4   7        4.08        0.09      5.92 o 
 -15   5   7        2.50       -0.67      2.21 o 
 -13   5   7       51.42       48.55      2.88 o 
 -11   5   7       36.01       38.16      2.62 o 
  -9   5   7       30.91       31.47      2.51 o 
  -7   5   7       12.95       14.54      2.75 o 
  -5   5   7       18.43       16.11      1.65 o 
  -3   5   7       34.92       32.01      1.85 o 
  -1   5   7       12.40       16.36      1.71 o 
   1   5   7        4.45        4.06      1.62 o 
   3   5   7       46.29       49.38      2.75 o 
   5   5   7       68.12       66.11      4.36 o 
   7   5   7       16.09       14.14      2.36 o 
   9   5   7        8.67       11.03      3.92 o 
 -10   6   7       29.33       34.43      3.48 o 
  -8   6   7       40.48       44.67      2.75 o 
  -6   6   7        7.33       11.19      2.60 o 
  -4   6   7        0.61        0.98      1.47 o 
  -2   6   7        3.69        7.00      4.14 o 
   0   6   7       17.59       16.58      3.84 o 
   2   6   7       16.67       15.18      2.94 o 
   4   6   7        1.73       -3.12      6.36 o 
 -22   0   8        1.29        0.91      4.22 o 
 -20   0   8        0.34       -3.33      3.33 o 
 -18   0   8        1.00        0.90      4.08 o 
 -16   0   8     1092.61     1074.40     14.52 o 
 -14   0   8      140.26      140.66      6.51 o 
 -12   0   8        2.64        2.38      1.29 o 
 -10   0   8        1.01       -0.16      1.05 o 
  -8   0   8      207.86      243.87      3.01 o 
  -6   0   8       15.06       14.40      1.23 o 
  -4   0   8       13.64       12.00      1.66 o 
  -2   0   8       24.43       21.24      1.33 o 
   0   0   8       36.98       43.92      1.15 o 
   2   0   8       41.76       42.44      1.54 o 
   4   0   8      160.38      155.04      2.44 o 
   6   0   8        6.75        7.33      1.77 o 
   8   0   8       63.43       65.43      2.73 o 
  10   0   8        6.38        6.19      1.64 o 
  12   0   8        4.59       10.28      4.48 o 
  14   0   8       39.46       38.77      5.95 o 
 -21   1   8       65.91       61.50      7.02 o 
 -19   1   8      325.01      321.97      5.86 o 
 -17   1   8      103.12      106.29      2.66 o 
 -15   1   8       62.75       60.03      1.58 o 
 -13   1   8       40.25       42.51      1.35 o 
 -11   1   8      193.77      196.11      2.32 o 
  -9   1   8       87.15       89.99      1.45 o 
  -7   1   8      401.80      401.89      3.52 o 
  -5   1   8      480.26      435.03      3.55 o 
  -3   1   8       32.75       32.89      1.17 o 
  -1   1   8       41.71       45.95      1.21 o 
   1   1   8        2.89        1.06      1.01 o 
   3   1   8       75.69       69.00      2.19 o 
   5   1   8       80.87       70.57      2.32 o 
   7   1   8      115.90      107.82      2.36 o 
   9   1   8       15.54       16.95      1.93 o 
  11   1   8       90.06       98.86      3.10 o 
  13   1   8       15.55       11.61      2.79 o 
 -22   2   8       52.31       51.34      6.95 o 
 -20   2   8       17.85       11.52      2.63 o 
 -18   2   8       24.48       26.74      2.92 o 
 -16   2   8       15.45       15.50      2.23 o 
 -14   2   8       28.82       28.61      1.63 o 
 -12   2   8       86.68       73.95      3.06 o 
 -10   2   8       31.57       21.10      1.43 o 
  -8   2   8        8.69        7.75      0.93 o 
  -6   2   8      166.55      173.81      2.40 o 
  -4   2   8     1309.62     1308.78     10.38 o 
  -2   2   8      620.33      569.41      5.19 o 
   0   2   8      161.88      155.68      2.34 o 
   2   2   8      611.08      591.47      5.93 o 
   4   2   8      521.67      494.14      5.94 o 
   6   2   8       32.99       26.64      2.18 o 
   8   2   8       29.86       29.87      1.65 o 
  10   2   8       40.24       41.05      2.73 o 
  12   2   8       30.65       34.80      4.03 o 
 -19   3   8        0.08        0.03      2.09 o 
 -17   3   8       34.29       41.81      2.55 o 
 -15   3   8       16.78       18.04      1.82 o 
 -13   3   8       19.54       21.76      1.48 o 
 -11   3   8        6.46        8.54      1.20 o 
  -9   3   8       12.35        7.86      1.03 o 
  -7   3   8       23.84       15.24      1.37 o 
  -5   3   8        1.35        1.45      0.96 o 
  -3   3   8       61.31       59.54      1.70 o 
  -1   3   8       42.60       37.71      3.62 o 
   1   3   8      625.75      612.68      6.76 o 
   3   3   8       17.68       16.14      1.58 o 
   5   3   8       19.51       20.05      2.10 o 
   7   3   8        2.33       -0.46      2.02 o 
   9   3   8       33.50       35.75      2.85 o 
  11   3   8        1.02       -1.00      2.02 o 
 -18   4   8       19.51       19.35      2.72 o 
 -16   4   8        7.12       11.13      2.34 o 
 -14   4   8       26.80       30.75      1.98 o 
 -12   4   8       88.55       91.96      2.46 o 
 -10   4   8      135.37      133.24      2.75 o 
  -8   4   8       58.29       63.46      2.23 o 
  -6   4   8        0.80        1.05      1.00 o 
  -4   4   8        7.60        8.25      1.44 o 
  -2   4   8        5.27        3.51      1.58 o 
   0   4   8        6.67       10.34      1.57 o 
   2   4   8        1.56        1.94      1.40 o 
   4   4   8        9.13        7.79      1.58 o 
   6   4   8        3.36        3.44      2.31 o 
   8   4   8       15.10       18.16      5.75 o 
  10   4   8       39.22       39.28      4.23 o 
 -15   5   8       35.49       38.09      3.04 o 
 -13   5   8      240.12      235.76      4.86 o 
 -11   5   8       89.06       92.25      2.61 o 
  -9   5   8       14.55       14.60      1.94 o 
  -7   5   8       16.15       17.48      1.74 o 
  -5   5   8       51.79       53.93      2.64 o 
  -3   5   8       12.91       12.25      1.67 o 
  -1   5   8        2.50        3.14      1.38 o 
   1   5   8        8.79        9.33      1.52 o 
   3   5   8       24.03       23.02      4.34 o 
   5   5   8       14.44       18.34      2.20 o 
   7   5   8       15.36       15.56      4.01 o 
 -10   6   8       59.07       62.31      5.41 o 
  -8   6   8       37.12       47.80      4.26 o 
  -6   6   8       15.09       18.87      2.95 o 
  -4   6   8        0.44        0.03      2.22 o 
  -2   6   8       22.35       25.97      2.56 o 
   0   6   8       28.28       33.00      5.77 o 
 -22   0   9       22.08       22.33      4.55 o 
 -20   0   9       38.23       34.53      5.07 o 
 -18   0   9       22.88       21.00      3.73 o 
 -16   0   9       86.11       83.33      3.68 o 
 -14   0   9      225.58      227.51      4.23 o 
 -12   0   9      195.46      182.31      4.67 o 
 -10   0   9       18.53       15.72      3.07 o 
  -8   0   9      423.33      426.49      5.60 o 
  -6   0   9      309.70      328.94      4.17 o 
  -4   0   9        2.39        2.40      0.92 o 
  -2   0   9       93.15       89.54      2.62 o 
   0   0   9      263.95      213.03      2.65 o 
   2   0   9       34.74       41.23      1.51 o 
   4   0   9        8.07        7.27      1.30 o 
   6   0   9       17.37       16.08      2.22 o 
   8   0   9      312.71      325.30      6.56 o 
  10   0   9      211.90      185.75      7.93 o 
  12   0   9        3.76        1.59      4.40 o 
 -21   1   9       13.51       13.54      3.90 o 
 -19   1   9      202.88      204.84     18.82 o 
 -17   1   9      256.72      251.15      4.28 o 
 -15   1   9      214.12      205.23      2.64 o 
 -13   1   9       37.17       30.70      1.38 o 
 -11   1   9       84.66       88.07      1.62 o 
  -9   1   9      366.86      364.15      3.50 o 
  -7   1   9      292.51      270.92      2.75 o 
  -5   1   9      912.54      872.65      6.67 o 
  -3   1   9       15.90       14.39      0.94 o 
  -1   1   9       69.82       66.99      1.54 o 
   1   1   9      231.08      194.61      3.43 o 
   3   1   9      194.76      159.75      3.16 o 
   5   1   9       42.09       38.59      2.18 o 
   7   1   9       13.35       12.65      1.90 o 
   9   1   9       12.91       15.45      2.16 o 
  11   1   9       39.98       41.43      5.38 o 
  13   1   9        2.54       -0.91      3.43 o 
 -22   2   9       78.54       80.75      7.53 o 
 -20   2   9       33.01       28.64      3.53 o 
 -18   2   9       32.04       35.55      3.08 o 
 -16   2   9        2.62        7.57      1.95 o 
 -14   2   9       44.12       45.23      1.96 o 
 -12   2   9      407.96      362.80      4.51 o 
 -10   2   9      178.70      142.34      2.48 o 
  -8   2   9        7.41        6.86      1.06 o 
  -6   2   9      125.41      128.76      1.80 o 
  -4   2   9      104.66      102.00      1.86 o 
  -2   2   9      635.88      598.82      5.98 o 
   0   2   9       45.68       45.39      1.68 o 
   2   2   9       34.86       36.95      2.15 o 
   4   2   9      225.29      208.08      3.40 o 
   6   2   9      150.02      139.97      2.89 o 
   8   2   9      124.93      125.90      3.79 o 
  10   2   9       17.80       19.78      3.30 o 
  12   2   9        5.69        3.99      2.82 o 
 -19   3   9        8.05       10.96      2.65 o 
 -17   3   9       19.89       22.79      4.34 o 
 -15   3   9      102.08      104.95      2.67 o 
 -13   3   9        0.55        0.46      1.07 o 
 -11   3   9       22.59       26.14      1.49 o 
  -9   3   9      170.47      154.45      2.48 o 
  -7   3   9      169.69      173.75      2.75 o 
  -5   3   9       20.32       19.89      1.56 o 
  -3   3   9        0.94       -0.07      1.15 o 
  -1   3   9      146.99      146.01      3.72 o 
   1   3   9      227.64      237.43      6.01 o 
   3   3   9       33.24       26.79      2.08 o 
   5   3   9       43.90       43.25      4.31 o 
   7   3   9       46.12       46.73      2.92 o 
   9   3   9       50.85       55.96      3.34 o 
  11   3   9       25.08       26.37      3.22 o 
 -18   4   9       50.62       57.56      4.65 o 
 -16   4   9        9.59        6.92      1.90 o 
 -14   4   9       31.17       35.64      2.74 o 
 -12   4   9       49.68       48.67      2.16 o 
 -10   4   9       15.21       19.12      1.75 o 
  -8   4   9       31.70       33.76      1.88 o 
  -6   4   9       41.90       47.87      1.81 o 
  -4   4   9       13.08       14.08      2.08 o 
  -2   4   9       38.48       42.32      3.61 o 
   0   4   9       10.93        8.80      1.57 o 
   2   4   9       92.90       94.77      2.82 o 
   4   4   9       48.78       45.59      2.97 o 
   6   4   9       14.56       20.34      2.98 o 
   8   4   9        8.19        7.51      2.21 o 
 -15   5   9        4.96       -0.32      1.72 o 
 -13   5   9       55.43       52.09      2.44 o 
 -11   5   9      181.26      190.40      3.62 o 
  -9   5   9        6.68        7.64      2.91 o 
  -7   5   9        1.48       -1.45      1.45 o 
  -5   5   9       18.93       18.45      2.89 o 
  -3   5   9      134.24      144.46      3.23 o 
  -1   5   9        1.02       -1.10      1.46 o 
   1   5   9       12.87       15.04      1.85 o 
   3   5   9       29.38       30.90      2.31 o 
   5   5   9       16.83       28.91      6.61 o 
  -8   6   9      167.79      184.23     12.11 o 
  -6   6   9       10.79       11.17      3.01 o 
  -4   6   9        2.72        5.86      1.83 o 
  -2   6   9        5.98        6.94      1.61 o 
 -22   0  10       30.60       28.24      5.87 o 
 -20   0  10       38.16       38.87      5.11 o 
 -18   0  10        2.49        0.52      2.38 o 
 -16   0  10      266.56      256.46      5.86 o 
 -14   0  10       90.18       92.00      2.79 o 
 -12   0  10       52.56       51.37      2.22 o 
 -10   0  10        9.24        8.76      1.50 o 
  -8   0  10     2142.43     2102.34     26.74 o 
  -6   0  10       66.38       62.59      2.03 o 
  -4   0  10      469.57      433.12      6.11 o 
  -2   0  10        2.35        4.95      0.99 o 
   0   0  10      172.18      138.10      2.34 o 
   2   0  10      246.05      225.39      6.35 o 
   4   0  10      154.13      144.12      3.96 o 
   6   0  10       80.72       85.07     11.86 o 
   8   0  10        0.65       -2.66      3.86 o 
  10   0  10        0.19        1.87      4.61 o 
  12   0  10        0.03       -5.07      5.07 o 
 -21   1  10        5.96        7.39      3.12 o 
 -19   1  10       19.21       14.24      3.02 o 
 -17   1  10      135.06      129.64      3.17 o 
 -15   1  10       10.58        9.73      1.11 o 
 -13   1  10      463.33      439.82      4.69 o 
 -11   1  10       97.29       90.22      1.71 o 
  -9   1  10      126.63      122.09      1.83 o 
  -7   1  10       60.22       59.47      1.31 o 
  -5   1  10     1321.72     1260.64      9.64 o 
  -3   1  10      303.16      268.38      2.87 o 
  -1   1  10      255.48      228.03      4.15 o 
   1   1  10       20.47       23.41      1.99 o 
   3   1  10      181.01      145.99      3.14 o 
   5   1  10       41.45       37.59      2.65 o 
   7   1  10       56.67       48.59      3.29 o 
   9   1  10       23.25       26.15      2.94 o 
  11   1  10       61.02       73.66      4.79 o 
 -20   2  10      259.54      256.01      6.69 o 
 -18   2  10       16.59       16.89      2.62 o 
 -16   2  10       68.44       64.27      3.04 o 
 -14   2  10       35.94       41.78      2.09 o 
 -12   2  10       64.16       63.86      1.93 o 
 -10   2  10      163.22      131.31      2.48 o 
  -8   2  10       36.42       34.03      1.60 o 
  -6   2  10       86.06       75.83      1.59 o 
  -4   2  10       84.09       89.96      1.85 o 
  -2   2  10      249.42      225.51      3.24 o 
   0   2  10       22.97       21.05      1.80 o 
   2   2  10       97.59       79.84      2.32 o 
   4   2  10       45.88       47.62      2.17 o 
   6   2  10       13.73       14.12      2.09 o 
   8   2  10        4.79        1.97      5.37 o 
  10   2  10        0.12       -0.63      2.41 o 
 -19   3  10       12.16        6.20      4.13 o 
 -17   3  10        4.77        1.34      1.76 o 
 -15   3  10       35.01       34.16      3.36 o 
 -13   3  10       18.67       17.53      1.45 o 
 -11   3  10       17.92       20.33      1.48 o 
  -9   3  10       25.54       21.78      1.44 o 
  -7   3  10      143.50      150.97      2.82 o 
  -5   3  10       19.23       23.38      1.75 o 
  -3   3  10       33.40       36.78      3.13 o 
  -1   3  10      229.25      222.14      3.93 o 
   1   3  10      174.51      167.73      4.98 o 
   3   3  10       54.08       52.49      3.17 o 
   5   3  10       70.58       73.72      2.91 o 
   7   3  10       94.68      105.04      5.42 o 
   9   3  10       11.76       10.05      2.42 o 
 -18   4  10        1.76        3.82      5.43 o 
 -16   4  10        0.52        0.19      2.37 o 
 -14   4  10      116.11      116.05      3.53 o 
 -12   4  10       17.38       20.20      2.60 o 
 -10   4  10      131.23      133.77      2.92 o 
  -8   4  10        8.16        4.49      1.52 o 
  -6   4  10       51.62       62.08      2.30 o 
  -4   4  10       26.29       28.72      1.85 o 
  -2   4  10      316.79      335.34      5.78 o 
   0   4  10       61.10       58.68      2.90 o 
   2   4  10       30.73       31.04      2.83 o 
   4   4  10       23.78       24.48      3.06 o 
   6   4  10       19.99       25.60      5.78 o 
   8   4  10       88.34      101.15      5.08 o 
 -13   5  10       17.10       17.19      1.95 o 
 -11   5  10      264.81      281.45      4.80 o 
  -9   5  10       47.83       53.34      2.88 o 
  -7   5  10       67.79       76.60      3.01 o 
  -5   5  10        8.24       11.34      1.65 o 
  -3   5  10       77.86       88.44      2.83 o 
  -1   5  10       68.40       65.29      3.10 o 
   1   5  10       21.58       21.33      2.30 o 
   3   5  10       25.69       28.47      5.15 o 
 -22   0  11       10.27        4.29      4.38 o 
 -20   0  11        0.23       -1.45      3.50 o 
 -18   0  11        7.00        3.54      2.45 o 
 -16   0  11        2.11        3.70      2.12 o 
 -14   0  11      172.15      170.50      3.65 o 
 -12   0  11       75.94       70.67      2.99 o 
 -10   0  11        0.81        0.52      1.37 o 
  -8   0  11      316.44      314.82      7.39 o 
  -6   0  11     1547.14     1549.92     20.06 o 
  -4   0  11      305.53      287.54      4.76 o 
  -2   0  11       32.37       24.32      1.81 o 
   0   0  11       25.97       17.15      1.85 o 
   2   0  11      457.35      438.26      9.25 o 
   4   0  11       43.61       42.31      2.64 o 
   6   0  11       62.63       50.50      5.49 o 
   8   0  11      213.68      230.39      9.16 o 
  10   0  11        0.34       -0.08      4.83 o 
 -21   1  11       24.12       22.93      3.62 o 
 -19   1  11        0.77       -2.19      3.93 o 
 -17   1  11       23.50       20.62      3.22 o 
 -15   1  11       15.19       14.43      1.58 o 
 -13   1  11      114.59      105.90      2.02 o 
 -11   1  11      138.50      140.90      2.21 o 
  -9   1  11      232.72      222.73      2.65 o 
  -7   1  11      220.86      205.47      2.47 o 
  -5   1  11      212.34      196.09      2.36 o 
  -3   1  11      250.47      228.03      3.62 o 
  -1   1  11      150.77      135.35      3.01 o 
   1   1  11      148.01      130.89      3.02 o 
   3   1  11       22.70       21.32      2.34 o 
   5   1  11      378.47      381.45      6.41 o 
   7   1  11        7.62       10.75      3.14 o 
   9   1  11       29.62       22.86      4.28 o 
 -20   2  11       45.87       43.47      3.96 o 
 -18   2  11       62.26       66.62      3.48 o 
 -16   2  11       11.18        9.27      2.11 o 
 -14   2  11        0.48       -0.58      1.95 o 
 -12   2  11       21.17       22.55      1.72 o 
 -10   2  11       37.32       36.31      1.76 o 
  -8   2  11       21.93       23.12      1.63 o 
  -6   2  11       19.96       20.63      1.59 o 
  -4   2  11       17.70       15.77      1.90 o 
  -2   2  11       67.65       68.12      2.21 o 
   0   2  11       35.12       29.69      2.29 o 
   2   2  11       33.20       31.69      2.00 o 
   4   2  11       32.62       41.40      2.45 o 
   6   2  11       92.48       95.55      4.13 o 
   8   2  11       13.10       15.36     10.86 o 
  10   2  11       40.69       44.87      5.46 o 
 -19   3  11        1.47        5.60      3.88 o 
 -17   3  11        5.60        6.20      2.42 o 
 -15   3  11       18.70       19.43      2.51 o 
 -13   3  11        1.43       -0.28      1.48 o 
 -11   3  11        2.92        3.55      1.17 o 
  -9   3  11       19.53       21.41      1.83 o 
  -7   3  11       54.96       49.95      1.83 o 
  -5   3  11       32.11       37.68      2.04 o 
  -3   3  11       33.58       28.63      7.33 o 
  -1   3  11       86.30       91.73      2.81 o 
   1   3  11      264.26      254.56      4.62 o 
   3   3  11       36.70       35.87      2.53 o 
   5   3  11        0.75        2.49      2.01 o 
   7   3  11      122.76      138.72      4.42 o 
 -16   4  11       19.50       20.19      2.58 o 
 -14   4  11       98.67      113.76      4.20 o 
 -12   4  11       45.59       52.26      2.36 o 
 -10   4  11       40.26       37.84      2.24 o 
  -8   4  11       31.51       33.57      2.08 o 
  -6   4  11        4.10        4.54      1.49 o 
  -4   4  11      110.56      121.67      3.56 o 
  -2   4  11      111.16      106.97      3.11 o 
   0   4  11      161.55      165.12      3.75 o 
   2   4  11      101.55      116.59      4.91 o 
   4   4  11       11.67       17.81      2.69 o 
   6   4  11       14.52        6.80      4.17 o 
 -13   5  11       23.76       28.23      4.01 o 
 -11   5  11       26.98       30.16      3.28 o 
  -9   5  11       79.03       82.05      3.39 o 
  -7   5  11       18.01       19.33      2.47 o 
  -5   5  11       73.69       79.39      3.20 o 
  -3   5  11       23.31       23.53      2.89 o 
  -1   5  11       72.01       75.41      4.17 o 
   1   5  11        9.13       13.02      3.28 o 
 -20   0  12        7.89        7.07      3.72 o 
 -18   0  12       30.17       28.75      3.39 o 
 -16   0  12      295.70      295.43      6.60 o 
 -14   0  12       46.99       47.00      3.17 o 
 -12   0  12       20.20       20.87      2.00 o 
 -10   0  12      317.09      301.28      5.87 o 
  -8   0  12      694.77      668.67      9.68 o 
  -6   0  12       20.25       14.69      1.79 o 
  -4   0  12        1.31        2.99      1.33 o 
  -2   0  12      468.85      443.79      8.88 o 
   0   0  12       27.75       17.15      1.86 o 
   2   0  12       13.97        9.97      2.12 o 
   4   0  12       90.10       94.49      4.73 o 
   6   0  12       23.86       15.12      4.77 o 
   8   0  12        1.52       -4.74      4.74 o 
 -21   1  12       50.79       61.52      4.57 o 
 -19   1  12       47.50       49.02      3.90 o 
 -17   1  12       31.18       34.88      2.84 o 
 -15   1  12        4.36        5.01      1.56 o 
 -13   1  12        0.02       -1.31      1.31 o 
 -11   1  12      133.04      134.86      2.71 o 
  -9   1  12      110.85      114.90      2.78 o 
  -7   1  12       34.74       32.21      1.39 o 
  -5   1  12       59.95       56.48      1.52 o 
  -3   1  12       53.85       47.91      1.94 o 
  -1   1  12       46.31       42.53      2.11 o 
   1   1  12       22.16       17.46      2.33 o 
   3   1  12       13.07       10.05      1.91 o 
   5   1  12       47.85       51.29      2.90 o 
   7   1  12       96.59      106.38      5.11 o 
   9   1  12       12.85       19.69      5.28 o 
 -20   2  12       11.64        7.42      2.96 o 
 -18   2  12        0.44        5.64      2.36 o 
 -16   2  12       28.10       28.66      3.49 o 
 -14   2  12        0.24        1.66      1.90 o 
 -12   2  12        3.01        2.09      1.80 o 
 -10   2  12       32.73       30.73      1.83 o 
  -8   2  12       27.82       30.59      1.80 o 
  -6   2  12        0.50       -0.70      1.47 o 
  -4   2  12       92.02       93.32      2.56 o 
  -2   2  12       54.24       52.73      3.34 o 
   0   2  12       34.72       32.20      4.04 o 
   2   2  12      127.24      132.06      3.37 o 
   4   2  12       23.52       22.52      2.78 o 
   6   2  12       84.93       92.79      9.34 o 
   8   2  12        2.71        0.23      2.70 o 
 -17   3  12      136.10      140.79      4.62 o 
 -15   3  12       86.21       90.47      3.20 o 
 -13   3  12       30.20       27.12      2.19 o 
 -11   3  12        9.66        9.84      1.58 o 
  -9   3  12       15.34       20.72      2.11 o 
  -7   3  12       70.99       74.69      2.70 o 
  -5   3  12        0.48        0.34      1.52 o 
  -3   3  12        9.18        5.52      1.75 o 
  -1   3  12       48.97       56.08      2.62 o 
   1   3  12       38.02       43.51      2.66 o 
   3   3  12        0.97       -1.83      1.83 o 
   5   3  12       30.42       34.44      3.14 o 
 -16   4  12        2.93        6.13      5.37 o 
 -14   4  12       85.94       96.44      3.42 o 
 -12   4  12       85.97       86.79      3.17 o 
 -10   4  12       45.72       42.45      2.57 o 
  -8   4  12       65.93       70.62      3.31 o 
  -6   4  12       54.30       56.93      2.65 o 
  -4   4  12       48.62       50.06      3.66 o 
  -2   4  12       44.62       43.79      3.57 o 
   0   4  12       32.77       33.24      2.53 o 
   2   4  12        0.42        0.51      1.87 o 
   4   4  12       42.44       39.59      3.90 o 
 -11   5  12       27.28       32.97      3.19 o 
  -9   5  12        1.73        2.18      1.96 o 
  -7   5  12       20.27       17.41      2.45 o 
  -5   5  12       24.95       27.89      5.45 o 
  -3   5  12       46.15       47.48      3.59 o 
  -1   5  12        1.29        0.42      3.08 o 
 -18   0  13        6.28        8.32      2.63 o 
 -16   0  13        9.37        9.59      3.37 o 
 -14   0  13       29.17       25.61      5.15 o 
 -12   0  13       27.18       23.39      6.83 o 
 -10   0  13       39.56       43.42      2.61 o 
  -8   0  13      158.10      138.40      3.54 o 
  -6   0  13      333.44      323.79      5.35 o 
  -4   0  13        0.06       -1.38      1.38 o 
  -2   0  13        0.18       -0.80      1.30 o 
   0   0  13        1.08       -2.55      2.91 o 
   2   0  13       20.50       10.60      4.07 o 
   4   0  13        0.62       -1.98      4.36 o 
   6   0  13        0.36       -3.21      4.76 o 
   8   0  13        0.53       -3.70      5.21 o 
 -21   1  13        5.33        4.15      4.39 o 
 -19   1  13       77.78       79.67      3.69 o 
 -17   1  13       10.80        9.53      2.19 o 
 -15   1  13        0.74       -2.33      2.33 o 
 -13   1  13       58.38       54.07      2.19 o 
 -11   1  13      344.58      345.42      4.96 o 
  -9   1  13      294.17      296.73      4.38 o 
  -7   1  13       14.62       16.12      2.24 o 
  -5   1  13       25.52       28.33      2.44 o 
  -3   1  13       69.56       65.46      2.81 o 
  -1   1  13       30.87       31.51      2.53 o 
   1   1  13       79.47       79.68      3.10 o 
   3   1  13      101.02      106.30      3.58 o 
   5   1  13       10.02        6.03      4.06 o 
   7   1  13        3.84        7.68      3.64 o 
 -18   2  13        8.39        8.95      2.52 o 
 -16   2  13       12.40        6.88      2.29 o 
 -14   2  13       63.66       61.21      3.20 o 
 -12   2  13       41.99       40.03      2.90 o 
 -10   2  13       11.56       12.15      2.14 o 
  -8   2  13        8.61        4.44      1.97 o 
  -6   2  13        6.76        5.87      1.86 o 
  -4   2  13       19.60       20.40      2.23 o 
  -2   2  13       97.69       91.30      3.86 o 
   0   2  13        3.88        0.68      1.70 o 
   2   2  13        8.06        7.61      3.07 o 
   4   2  13      259.89      273.93      6.11 o 
   6   2  13      132.45      139.19      5.09 o 
 -17   3  13      103.02      114.80      3.76 o 
 -15   3  13       70.94       79.57      3.22 o 
 -13   3  13       17.21       15.91      2.47 o 
 -11   3  13        7.40       10.57      1.94 o 
  -9   3  13       39.77       40.63      2.49 o 
  -7   3  13       26.36       33.35      2.36 o 
  -5   3  13        6.66        3.73      1.77 o 
  -3   3  13       13.90       16.89      2.18 o 
  -1   3  13       12.11       17.19      2.19 o 
   1   3  13        4.22        5.60      1.93 o 
   3   3  13        2.37       -0.88      3.31 o 
 -14   4  13       52.73       61.29      3.42 o 
 -12   4  13       43.38       41.24      4.38 o 
 -10   4  13        8.25       10.00      2.64 o 
  -8   4  13        1.14        1.78      1.76 o 
  -6   4  13        0.18        1.61      1.81 o 
  -4   4  13       58.57       62.00      2.89 o 
  -2   4  13       26.31       22.95      2.99 o 
   0   4  13       17.09       23.06      3.33 o 
   2   4  13        0.39        0.74      2.51 o 
 -18   0  14       11.01       20.13      5.80 o 
 -16   0  14       44.31       41.82      3.58 o 
 -14   0  14        3.40        0.54      2.25 o 
 -12   0  14       19.37       25.32     15.01 o 
 -10   0  14        0.02       -1.97      1.97 o 
  -8   0  14        0.08       -1.95      1.95 o 
  -6   0  14        6.93        8.04      1.53 o 
  -4   0  14        1.30        0.51      1.78 o 
  -2   0  14        3.97        8.92      3.96 o 
   0   0  14        0.85       -1.26      4.17 o 
   2   0  14       17.81       18.07      4.67 o 
   4   0  14       34.49       42.74      6.32 o 
   6   0  14        9.71       12.21      5.17 o 
 -19   1  14       50.10       46.16      3.57 o 
 -17   1  14       34.11       32.53      3.19 o 
 -15   1  14       16.77       18.88      5.74 o 
 -13   1  14        5.32        9.56      2.35 o 
 -11   1  14       89.50       86.01      3.18 o 
  -9   1  14      212.01      207.89      4.76 o 
  -7   1  14       42.51       41.59      2.78 o 
  -5   1  14      160.36      166.46      4.29 o 
  -3   1  14       25.71       23.17      2.69 o 
  -1   1  14       65.07       67.27      3.20 o 
   1   1  14       28.61       34.80      3.00 o 
   3   1  14      112.17      120.02      8.31 o 
   5   1  14       38.66       42.38      4.85 o 
 -18   2  14      128.48      148.36      5.60 o 
 -16   2  14        5.91        4.55      2.45 o 
 -14   2  14      173.33      180.42      4.84 o 
 -12   2  14      286.45      297.20      6.96 o 
 -10   2  14       70.41       72.90      6.08 o 
  -8   2  14       14.70       12.95      4.57 o 
  -6   2  14       70.44       73.99      3.63 o 
  -4   2  14      130.12      129.24      3.97 o 
  -2   2  14       36.29       41.59      6.16 o 
   0   2  14       17.87       16.87      2.71 o 
   2   2  14       51.16       54.72      3.43 o 
   4   2  14        8.96        9.47      3.03 o 
 -17   3  14       34.25       49.49      8.31 o 
 -15   3  14      217.29      229.34      5.71 o 
 -13   3  14       18.79       18.73      2.80 o 
 -11   3  14        7.57        8.46      3.03 o 
  -9   3  14       13.65       11.44      3.20 o 
  -7   3  14      123.19      123.76      3.80 o 
  -5   3  14       10.88       10.77      3.02 o 
  -3   3  14       22.48       24.00      2.61 o 
  -1   3  14       28.69       32.57      2.80 o 
   1   3  14       28.21       30.80      2.87 o 
 -12   4  14       29.32       28.99      3.66 o 
 -10   4  14       24.72       26.44      2.66 o 
  -8   4  14        2.71        0.93      1.92 o 
  -6   4  14       20.38       21.47      2.44 o 
  -4   4  14        0.72        1.30      1.91 o 
  -2   4  14       13.73        9.77      2.65 o 
 -16   0  15        0.10       -0.85      4.55 o 
 -14   0  15        1.84       -4.02      4.02 o 
 -12   0  15       15.77       20.33      4.72 o 
 -10   0  15        0.37        0.13      3.93 o 
  -8   0  15      169.50      191.57      8.23 o 
  -6   0  15       45.95       49.65      5.71 o 
  -4   0  15        0.50       -4.23      4.23 o 
  -2   0  15        0.56        2.71      4.19 o 
   0   0  15      411.22      456.44     14.15 o 
   2   0  15       81.09       98.48      7.68 o 
   4   0  15        0.03       -2.71      5.34 o 
 -19   1  15        5.88        7.96      2.98 o 
 -17   1  15       60.92       61.98      7.06 o 
 -15   1  15        4.06        4.82      2.71 o 
 -13   1  15       76.19       77.33      7.05 o 
 -11   1  15        1.82        6.86     14.30 o 
  -9   1  15       71.46       78.50      3.26 o 
  -7   1  15       63.42       67.19      3.25 o 
  -5   1  15      118.92      122.40      4.84 o 
  -3   1  15        4.32        7.57      2.25 o 
  -1   1  15        0.63        3.43      2.23 o 
   1   1  15      154.05      168.14      7.58 o 
   3   1  15       89.11       84.88      7.65 o 
 -18   2  15      153.85      169.17     10.54 o 
 -16   2  15       50.54       45.48      3.77 o 
 -14   2  15        3.27        4.19      2.45 o 
 -12   2  15      173.57      165.62      4.86 o 
 -10   2  15      119.11      115.56      4.45 o 
  -8   2  15      186.15      185.99      5.00 o 
  -6   2  15        8.86        9.84      2.24 o 
  -4   2  15       74.45       70.45      5.18 o 
  -2   2  15       79.14       79.97      5.05 o 
   0   2  15       23.49       16.63      2.91 o 
   2   2  15        2.88        4.68      2.97 o 
 -15   3  15      129.15      146.40     10.66 o 
 -13   3  15       36.06       45.16      3.48 o 
 -11   3  15       94.13      103.14      4.16 o 
  -9   3  15        2.11        4.77      3.26 o 
  -7   3  15       35.44       34.86      3.15 o 
  -5   3  15       96.19       95.94      6.61 o 
  -3   3  15       19.39       21.37      3.94 o 
  -1   3  15       44.73       41.53      5.19 o 
 -16   0  16        8.43       15.12      5.10 o 
 -14   0  16        0.06       -4.68      4.68 o 
 -12   0  16       16.30       21.49      5.13 o 
 -10   0  16       21.73       24.83      6.18 o 
  -8   0  16       82.26       75.30      6.86 o 
  -6   0  16        6.43       10.60      4.46 o 
  -4   0  16       10.65        6.26      4.56 o 
  -2   0  16      148.39      166.88      8.82 o 
   0   0  16       20.64       22.29      6.43 o 
 -17   1  16        7.31        8.09      2.65 o 
 -15   1  16        7.18        5.46      5.29 o 
 -13   1  16        3.96        8.20      2.87 o 
 -11   1  16       15.70       23.96     24.75 o 
  -9   1  16        9.91        8.37      5.06 o 
  -7   1  16       11.61       17.14      2.65 o 
  -5   1  16       49.42       58.75      3.51 o 
  -3   1  16       32.36       31.38      4.40 o 
  -1   1  16       93.75      102.11      8.00 o 
 -16   2  16       61.23       47.27      7.80 o 
 -14   2  16       90.21       99.68      4.72 o 
 -12   2  16       46.06       50.91      3.67 o 
 -10   2  16       13.66       19.66      3.39 o 
  -8   2  16       47.88       47.75      3.35 o 
  -6   2  16       25.74       24.68      3.12 o 
  -4   2  16       14.91       16.95      2.92 o 
  -2   2  16       39.49       54.36      3.63 o 
   0   2  16       29.97       37.96      8.48 o 
 -11   3  16       42.18       43.24      7.69 o 
  -9   3  16       34.99       36.54      8.44 o 
  -7   3  16       22.26       18.35      6.22 o 
  -5   3  16       43.19       42.17      8.36 o 
 -14   0  17       35.77       56.79      7.41 o 
 -12   0  17        0.56       -3.90      4.84 o 
 -10   0  17        2.13        2.41      4.97 o 
  -8   0  17      135.33      126.77      8.28 o 
  -6   0  17       61.20       68.34      6.99 o 
  -4   0  17        0.52        4.47      5.15 o 
  -2   0  17       18.56       22.09      5.87 o 
 -15   1  17       32.76       36.27      7.51 o 
 -13   1  17       10.20        9.93      3.11 o 
 -11   1  17       93.26       98.27      6.32 o 
  -9   1  17       35.16       37.80      7.15 o 
  -7   1  17        2.36       -0.07      5.34 o 
  -5   1  17       26.35       35.07      6.78 o 
 -12   2  17        0.82        5.55      3.00 o 
 -10   2  17        0.78       -2.70      2.70 o 
  -8   2  17        2.06        3.59      8.70 o 
  -6   2  17        8.93       11.22      3.22 o 
  -4   2  17        6.89        8.57      3.47 o 
 -12   0  18        0.10        0.31      5.27 o 
 -10   0  18        1.52        8.64      5.44 o 
  -8   0  18        0.38       -5.10      5.10 o 
  -6   0  18        2.27        5.88      5.37 o 
                                                 
